# Supplementary material for: How to Meet the Last OIE Expert Surveillance Panel Recommendations on Equine Influenza (EI) Vaccine Composition: A Review of the Process Required for the Recombinant Canarypox-Based EI Vaccine
Source: Pathogens. 2016 Nov 25;5(4):64. doi: 10.3390/pathogens5040064 (PMC5198164; doi:10.3390/pathogens5040064)
Supplement: Supplementary file 1 [file pathogens-05-00064-s001.zip]

Archive with 3 entries (3 files):
- Paillot et al Pathogens CONSORT check list SEP16.pdf
- Paillot et al Pathogens CONSORT flow diagram SEP16.pdf
- Paillot et al EIV Proteq Pathogens 2016 Supplementary data #1 SEP16.pdf
